# Supplementary material for: Straightforward Regio- and Diastereoselective Synthesis, Molecular Structure, Intermolecular Interactions and Mechanistic Study of Spirooxindole-Engrafted Rhodanine Analogs
Source: Molecules. 2021 Nov 30;26(23):7276. doi: 10.3390/molecules26237276 (PMC8658983; doi:10.3390/molecules26237276)
Supplement: Supplementary file 1 [file molecules-26-07276-s001.zip]

Archive with 1 entries (1 files):
- molecules-1480366-supplementary.pdf
